# Supplementary material for: Brominated Flame Retardants in Children’s Room: Concentration, Composition, and Health Risk Assessment
Source: Int J Environ Res Public Health. 2021 Jun 14;18(12):6421. doi: 10.3390/ijerph18126421 (PMC8296256; doi:10.3390/ijerph18126421)
Supplement: Supplementary file 1 [file ijerph-18-06421-s001.zip]

Archive with 1 entries (1 files):
- ijerph-1226345-supplementary.pdf
